# Supplementary material for: Tibet plateau probiotic mitigates chromate toxicity in mice by alleviating oxidative stress in gut microbiota
Source: Commun Biol. 2020 May 15;3:242. doi: 10.1038/s42003-020-0968-3 (PMC7229148; doi:10.1038/s42003-020-0968-3)
Supplement: Supplementary file 4 — Supplementary Data 2 [file 42003_2020_968_MOESM4_ESM.xlsx]

## Sheet: Figure 1
	Figure 1b	Day	No.	Control	Cr(VI)	BT36	BT36+Cr(VI)	XS40	XS40+Cr(VI)
		Day 10	replicate 1	0.003497	0.312479	0.006722	0.417779	0.003836	0.376679
			replicate 2	0.005702	0.33682	0.003894	0.34292	0.003831	0.306529
			replicate 3	0.004957	0.236771	0.004105	0.368185	0.009663	0.342399
			replicate 4	0.007457	0.302924	0.009049	0.385192	0.003523	0.349988
			replicate 5	0.006425	0.338456	0.0059425	0.378519	0.005372	0.345399
			No.	Control	Cr(VI)	BT36	BT36+Cr(VI)	XS40	XS40+Cr(VI)
		Day 20	replicate 1	0.007396	0.381081	0.007827	0.483446	0.008664	0.347754
			replicate 2	0.0094905	0.334706	0.008169	0.484749	0.005633	0.387487
			replicate 3	0.005865	0.347212	0.007292	0.436265	0.007311	0.360578
			replicate 4	0.012451	0.30598	0.013838	0.466735	0.046299	0.360558
			replicate 5	0.01225	0.367083	0.008367	0.462479	0.004308	0.346464
			No.	Control	Cr(VI)	BT36	BT36+Cr(VI)	XS40	XS40+Cr(VI)
		Day 30	replicate 1	0.004176	0.403599	0.019391	0.52947	0.009077	0.494389
			replicate 2	0.01304	0.394029	0.01367	0.470112	0.006866	0.460242
			replicate 3	0.006142	0.456843	0.007719	0.515807	0.005568	0.508879
			replicate 4	0.006681	0.38966	0.009148	0.527816	0.007299	0.517546
			replicate 5	0.011056	0.411033	0.004739	0.595875	0.009407	0.495264
	Figure 1c	Tissues	No.	Control	Cr(VI)	BT36	BT36+Cr(VI)	XS40	XS40+Cr(VI)
		Liver	replicate 1	0.003493	0.0069	0.002097	0.002284	0.002078	0.004091
			replicate 2	0.003805	0.007749	0.00633	0.005068	0.002193	0.004723
			replicate 3	0.003184	0.009734	0.001637	0.002534	0.001956	0.003334
			replicate 4	0.003594	0.005847	0.001738	0.003708	0.002951	0.005068
			replicate 5	0.003394	0.0075575	0.0029505	0.003486	0.0022945	0.005123
			No.	Control	Cr(VI)	BT36	BT36+Cr(VI)	XS40	XS40+Cr(VI)
		Kidney	replicate 1	0.012245	0.011131	0.011788	0.004239	0.011245	0.01997
			replicate 2	0.006107	0.014621	0.006602	0.007034	0.011107	0.022292
			replicate 3	0.006135	0.011681	0.007097	0.00612	0.005135	0.017131
			replicate 4	0.005009	0.0345	0.006258	0.006714	0.006009	0.020698
			replicate 5	0.008102	0.016943	0.009058	0.013222	0.007102	0.015987
			No.	Control	Cr(VI)	BT36	BT36+Cr(VI)	XS40	XS40+Cr(VI)
		Small intestine	replicate 1	0.031395	0.06068	0.028234	0.0311	0.019291	0.039196
			replicate 2	0.031609	0.04755	0.006932	0.045198	0.01564	0.037234
			replicate 3	0.02668	0.064476	0.021968	0.051875	0.013383	0.029261
			replicate 4	0.03133	0.066652	0.018741	0.046107	0.026995	0.02027
			replicate 5	0.03145	0.063474	0.025879	0.061558	0.019436	0.08428

## Sheet: Figure 2
		Figure 2a		No.	Control	Cr(VI)	BT36	BT36+Cr(VI)	XS40	XS40+Cr(VI)
			MDA	replicate 1	0.45625	2.82303	1.15871	1.01801	1.63645	1.80472
				replicate 2	0.825468	2.07543	1.61534	0.786388	0.828699	1.68087
				replicate 3	0.749736	2.06791	1.7414	0.898537	1.7414	1.86112
				replicate 4	0.703341	1.82463	1.64733	1.00564	1.0327	0.760231
				replicate 5	1.13398	1.79447	1.05745	1.81192	1.11814	1.07707
				replicate 6	0.970115	1.15302	1.79112	0.698053	1.04416	1.40232
				replicate 7	0.53712	2.46224	1.61189	1.19371	1.06441	1.40344
				replicate 8	1.2134	1.85186	1.50269	1.51145	2.15961	1.76613
		Figure 2b		No.	Control	Cr(VI)	BT36	BT36+Cr(VI)	XS40	XS40+Cr(VI)
			CAT	replicate 1	174.996	77.2302	252.124	128.035	152.535	116.252
				replicate 2	191.147	86.1858	171.068	133.591	164.925	131.667
				replicate 3	186.277	80.6897	182.865	159.817	180.244	132.939
				replicate 4	200.028	86.9647	174.312	151.851	157.901	125.277
				replicate 5	142.849	76.7039	117.105	155.168	154.298	153.349
				replicate 6	142.353	80.6972	115.976	187.93	149.412	131.901
				replicate 7	201.386	90.725	183.657	117.829	151.886	268.508
				replicate 8	177.005	86.2125	121.194	118.438	167.886	177.839
		Figure 2c		No.	Control	Cr(VI)	BT36	BT36+Cr(VI)	XS40	XS40+Cr(VI)
			GSH-PX	replicate 1	1914.17	588.47	1616.31	1983.7	1160.4	835.002
				replicate 2	1927.46	687.44	1403.13	1749.06	1150.02	631.878
				replicate 3	2396.51	573.025	1288.3	1985.62	1228.51	1292.94
				replicate 4	1865.53	521.89	1520.95	775.978	1773.94	1089.05
				replicate 5	1078.2	576.786	1206.82	934.881	1226.59	1887.87
				replicate 6	1336.59	626.663	1821.62	1089.41	1198.67	1023.3
				replicate 7	1272.55	1223.55	1446.18	1731.66	1061.61	1353.13
				replicate 8	1552.07	1497.62	1503.52	1598.82	1629.18	1395.75
		Figure 2d		No.	Control	Cr(VI)	BT36	BT36+Cr(VI)	XS40	XS40+Cr(VI)
			AST	replicate 1	95.4513	134.919	86.0244	113.253	108.952	157.178
				replicate 2	104.866	144.349	116.823	70.5169	52.8299	88.3425
				replicate 3	106.603	181.467	133.772	73.9273	79.645	118.284
				replicate 4	90.1133	169.128	97.0216	84.8594	60.6168	99.9163
				replicate 5	74.9075	181.89	79.7859	107.895	127.939	98.6378
				replicate 6	97.6249	134.428	84.7509	111.402	69.5845	84.4864
				replicate 7	86.8835	132.695	109.586	72.2331	69.7275	118.339
				replicate 8	73.3337	127.704	89.8063	87.894	76.381	96.8184
		Figure 2f		No.	Control	Cr(VI)	BT36	BT36+Cr(VI)	XS40	XS40+Cr(VI)
			TNF-α	replicate 1	58.1066	72.68	54.6938	62.9072	57.2587	52.6569
				replicate 2	61.2338	68.5581	56.3837	55.4509	53.8563	47.3994
				replicate 3	58.3759	68.7147	53.9294	55.7037	60.5825	74.7575
				replicate 4	51.1953	69.2291	51.8391	58.1231	52.5641	52.5125
				replicate 5	54.2541	66.2844	55.0709	62.5862	54.9841	66.4331
				replicate 6	50.5063	62.85	56.5834	59.7775	54.4516	57.7341
				replicate 7	49.7919	68.8527	54.3834	56.7248	53.8028	59.8103
				replicate 8	50.8222	67.8527	54.3834	60.0248	58.035	58.7577

## Sheet: Figure 3
		Figure 3a	Days		1	3	5	6	20	30
		Group	BT36	replicate 1	0.000708	0.006258	0.008416	0.013582	1.1694	0.612326
				replicate 2	0.002635	0.00277	0.006792	0.015855	0.671992	1.52207
				replicate 3	0.001928	0.001436	0.0011041	0.03488	1.32301	0.176183
				replicate 4	0.001864	0.000914	0.001572	0.011216	0.336381	1.1634
				replicate 5	0.000979	0.002845	0.005697	0.007307	0.875196	0.868495
			Control	replicate 1	0.001165	0.001065	0.000906	0.000965	0.001065	0.008065
				replicate 2	0.001147	0.005147	0.001305	0.001947	0.009747	0.009647
				replicate 3	0.001084	0.002084	0.001838	0.012573	0.011784	0.011219
				replicate 4	0.003381	0.00206	0.001594	0.001859	0.00976	0.009057
				replicate 5	0.00106	0.003438	0.007012	0.005383	0.007371	0.008438
		Figure 3b		Control	Cr(VI)	BT36	BT36+Cr(VI)											0
			replicate 1	0.001065	0.20004	1.1694	1.11833
			replicate 2	0.009747	0.046388	0.671992	0.535202
			replicate 3	0.011784	0.013738	1.32301	1.19767
			replicate 4	0.00976	0.186687	0.336381	0.168124
			replicate 5	0.007371	0.023796	0.875196	1.52207
		Figure 3c	Time (h)		0	8	20	32	44	56	72
			Control	replicate 1	0	238.648	263.789	275.139	291.085	285.052	290.224
				replicate 2	0	276.56	280.342	283.566	287.864	288.466	290.873
				replicate 3	0	348.905	435.858	460.341	478.491	491.576	497.486
			Cr(VI)	replicate 1	0	303.828	305.388	320.204	337.827	337.359	344.533
				replicate 2	0	328.018	352.956	370.123	385.664	390.724	406.988
				replicate 3	0	453.899	510.421	532.549	557.803	565.019	574.159
			BT36	replicate 1	0	484.588	543.705	560.28	598.955	608.072	629.067
				replicate 2	0	362.466	386.899	404.614	435.563	441.468	452.259
				replicate 3	0	582.444	513.438	560.898	628.698	639.836	666.472
			BT36+Cr(VI)	replicate 1	0	717.563	757.927	790.747	866.571	839.787	846.578
				replicate 2	0	661.266	699.205	722.69	793.869	790.256	801.095
				replicate 3	0	702.743	745.21	747.864	767.505	815.811	833.594
		Figure 3d	No.	Control	Cr(VI)	BT36	BT36+Cr(VI)
			replicate 1	291.085	337.827	598.955	866.571
			replicate 2	287.864	385.664	435.563	793.869
			replicate 3	478.491	557.803	628.698	767.505

## Sheet: Figure 4
	Figure 4a	F/B	No.	Control	Cr(VI)	BT36	BT36+Cr(VI)
		16S rRNA	replicate 1	0.333784	0.266411	0.249545	0.202254
			replicate 2	0.210173	0.181473	0.222212	0.512413
			replicate 3	0.481299	0.234572	0.379022	0.251048
		metatranscriptome	1	0.980301	0.643324	1.12819	2.81699
	Figure 4b	family	Control_1	Control_2	Control_3	BT36_1	BT36_2	BT36_3	Cr_VI_1	Cr_VI_2	Cr_VI_3	BT36_Cr_VI_1	BT36_Cr_VI_2	BT36_Cr_VI_3	superkingdom	phylum	class	order
		Prevotellaceae	0.106078	0.21247	0.233149	0.210761	0.316281	0.35865	0.300101	0.253478	0.299369	0.28291	0.312062	0.297346	Bacteria	Bacteroidetes	Bacteroidia	Bacteroidales
		S24-7	0.420686	0.325069	0.290198	0.194232	0.178471	0.174565	0.219305	0.240192	0.202845	0.432402	0.127977	0.174077	Bacteria	Bacteroidetes	Bacteroidia	Bacteroidales
		Bacteroidaceae	0.107124	0.12728	0.0856435	0.204031	0.10967	0.126757	0.0866548	0.126513	0.0571538	0.0472504	0.110542	0.157339	Bacteria	Bacteroidetes	Bacteroidia	Bacteroidales
		Unassigned	0.0718694	0.0548174	0.163999	0.0937337	0.0542246	0.0930014	0.089584	0.0778324	0.136172	0.0645116	0.137532	0.0568051	Bacteria	Firmicutes	Clostridia	Clostridiales
		Paraprevotellaceae	0.0390557	0.0844579	0.0258744	0.0986156	0.172473	0.0766468	0.138857	0.149702	0.114831	0.005684	0.0264323	0.0543641	Bacteria	Bacteroidetes	Bacteroidia	Bacteroidales
		Lachnospiraceae	0.053597	0.0328138	0.0789134	0.0655926	0.0425428	0.0425079	0.0375911	0.0361614	0.0442166	0.0307215	0.102277	0.0506678	Bacteria	Firmicutes	Clostridia	Clostridiales
		Ruminococcaceae	0.0211319	0.0123095	0.0512606	0.0280015	0.0242355	0.0265021	0.0308261	0.0248631	0.0480176	0.0205391	0.0540154	0.0225268	Bacteria	Firmicutes	Clostridia	Clostridiales
		Alcaligenaceae	0.0595251	0.0245493	0.0118213	0.0242006	0.0303379	0.00509119	0.01489	0.0213063	0.00822959	0.0475643	0.0167033	0.036266	Bacteria	Proteobacteria	Betaproteobacteria	Burkholderiales
		No_Rank	0.0149249	0.0345224	0.0100778	0.00686962	0.00941521	0.0284549	0.00976392	0.0243052	0.0207832	0.0100429	0.0190048	0.0303728	-	-	-	-
		Lactobacillaceae	0.037068	0.0475294	0.00652091	0.00666039	0.0110193	0.00523067	0.0154828	0.00997315	0.0170171	0.026781	0.00376608	0.0215155	Bacteria	Firmicutes	Bacilli	Lactobacillales
		Porphyromonadaceae	0.00425428	0.00641629	0.00428915	0.0178889	0.0164941	0.021934	0.00673013	0.00453325	0.00613732	0.00432402	0.0120654	0.0299194	Bacteria	Bacteroidetes	Bacteroidia	Bacteroidales
		Rikenellaceae	0.00697423	0.0155874	0.00571887	0.0194581	0.00861317	0.0181679	0.00791575	0.00603271	0.00624194	0.005684	0.00910137	0.0154828	Bacteria	Bacteroidetes	Bacteroidia	Bacteroidales
		Erysipelotrichaceae	0.0389162	0.00993828	0.00251072	0.0033825	0.00627681	0.00334763	0.00627681	0.0070091	0.0018133	0.00380096	0.00275482	0.0140879	Bacteria	Firmicutes	Erysipelotrichi	Erysipelotrichales
		Helicobacteraceae	0.0051958	0.00285943	0.0111239	0.00903163	0.0077414	0.00414967	0.0119608	0.00331276	0.0145413	0.00129023	0.0241308	0.00383583	Bacteria	Proteobacteria	Epsilonproteobacteria	Campylobacterales
		Odoribacteraceae	0.00481222	0.00463786	0.00571887	0.00296405	0.00394044	0.00599784	0.0049517	0.00407992	0.006765	0.00306866	0.024619	0.0141577	Bacteria	Bacteroidetes	Bacteroidia	Bacteroidales
		Desulfovibrionaceae	0.00142972	0.000941521	0.00652091	0.00564913	0.00198766	0.00359173	0.00491683	0.0013251	0.00878753	0.00355686	0.00659065	0.00177843	Bacteria	Proteobacteria	Deltaproteobacteria	Desulfovibrionales
		Veillonellaceae	0.000139485	3.48712e-05	0.00031384	0.000383583	0.0023015	0	0.0070091	0.00435889	0.000209227	0.00578861	0.00721833	0.00603271	Bacteria	Firmicutes	Clostridia	Clostridiales
		Mycoplasmataceae	0.0013251	0.000941521	0.000627681	0.000767165	0.00163894	0.00271995	0.00254559	0.000767165	0.000976392	0.00101126	0.000802036	0.00899676	Bacteria	Tenericutes	Mollicutes	Mycoplasmatales
		Clostridiaceae	0.00167382	0.000209227	0.000627681	0.000348712	0.000348712	0.000453325	0.00031384	0.000871779	0.000488196	0.00031384	0.000523067	0.00135997	Bacteria	Firmicutes	Clostridia	Clostridiales
		Anaeroplasmataceae	0.000278969	0.000104613	0.00212714	0	0.000278969	3.48712e-05	0.000941521	0.00059281	0.000383583	0.00170869	0.000244098	0	Bacteria	Tenericutes	Mollicutes	Anaeroplasmatales
		Dehalobacteriaceae	0.00031384	0.000174356	0.00139485	0.00118562	6.97423e-05	0.000557938	0.000139485	0.000139485	0.00216201	0	0.000139485	0.000383583	Bacteria	Firmicutes	Clostridia	Clostridiales
		Deferribacteraceae	0.000104613	0.000139485	0.000244098	0.00125536	0.000209227	0.000802036	0.000976392	0.00104613	0.000732294	0	0.000139485	0.000244098	Bacteria	Deferribacteres	Deferribacteres	Deferribacterales
		Streptococcaceae	0.00198766	0.000836908	0.000104613	0.000139485	0	0.000104613	0	0.000418454	0.000418454	0.000453325	3.48712e-05	0.00031384	Bacteria	Firmicutes	Bacilli	Lactobacillales
		Coriobacteriaceae	0.000662552	0.000244098	0.000557938	0	0.000418454	0	0.000662552	0.000278969	0.000174356	0.000383583	0.000488196	0	Bacteria	Actinobacteria	Coriobacteriia	Coriobacteriales
		Mogibacteriaceae	0	6.97423e-05	6.97423e-05	0	0.000383583	0.000488196	0.000139485	0.000453325	0.00031384	0.000139485	0.000348712	0.000209227	Bacteria	Firmicutes	Clostridia	Clostridiales
		Chitinophagaceae	0	0	0	0.00167382	0	0	0	0	0.000104613	0	0	0.000732294	Bacteria	Bacteroidetes	Saprospirae	Saprospirales
		Enterobacteriaceae	0.000278969	0.000348712	0.000139485	0.000174356	0.000139485	3.48712e-05	0	0	0.000244098	0	0.000174356	0	Bacteria	Proteobacteria	Gammaproteobacteria	Enterobacteriales
		Flavobacteriaceae	0.000104613	0.000139485	6.97423e-05	0.000453325	6.97423e-05	0	0	0.000209227	0	0	0.000209227	0.000209227	Bacteria	Bacteroidetes	Flavobacteriia	Flavobacteriales
		Verrucomicrobiaceae	0	0	0	0	0	0	0.00111588	0.000139485	0	0	0	0	Bacteria	Verrucomicrobia	Verrucomicrobiae	Verrucomicrobiales
		Comamonadaceae	3.48712e-05	6.97423e-05	0.000174356	0.00031384	3.48712e-05	0	0	0	0.000174356	0	3.48712e-05	0.000244098	Bacteria	Proteobacteria	Betaproteobacteria	Burkholderiales
		Weeksellaceae	0	0	0	0.000557938	0	0	0	0	0	0	0	0.000418454	Bacteria	Bacteroidetes	Flavobacteriia	Flavobacteriales
		Cytophagaceae	3.48712e-05	0	0	0.000453325	0	0	0	0	3.48712e-05	0	3.48712e-05	0.000209227	Bacteria	Bacteroidetes	Cytophagia	Cytophagales
		F16	0.000104613	0	0	0	0.000209227	0.000139485	0	0	3.48712e-05	0	0	0	Bacteria	TM7	TM7-3	CW040
		Saprospiraceae	0	0	0	0.000453325	0	0	0	0	0	0	0	0	Bacteria	Bacteroidetes	Saprospirae	Saprospirales
		Xanthomonadaceae	0.000209227	0	0	0	0	0	0	0	0.000104613	0	0	0	Bacteria	Proteobacteria	Gammaproteobacteria	Xanthomonadales
		Sphingobacteriaceae	0	0	0	0	6.97423e-05	6.97423e-05	6.97423e-05	0	0.000104613	0	0	0	Bacteria	Bacteroidetes	Sphingobacteriia	Sphingobacteriales
		Peptococcaceae	0	0	0	0	6.97423e-05	0	0	0.000104613	0.000104613	0	0	0	Bacteria	Firmicutes	Clostridia	Clostridiales
		Bifidobacteriaceae	0	0	0	0	0	0	0.000278969	0	0	0	0	0	Bacteria	Actinobacteria	Actinobacteria	Bifidobacteriales
		Pasteurellaceae	0	0.000244098	0	0	0	0	0	0	0	0	0	0	Bacteria	Proteobacteria	Gammaproteobacteria	Pasteurellales
		Chthoniobacteraceae	0	0	0	0.000209227	0	0	0	0	0	0	0	0	Bacteria	Verrucomicrobia	Spartobacteria	Chthoniobacterales
		Caulobacteraceae	0	0	0	0	0	0	0	0	0.000139485	0	3.48712e-05	0	Bacteria	Proteobacteria	Alphaproteobacteria	Caulobacterales
		Gemellaceae	0	0.000174356	0	0	0	0	0	0	0	0	0	0	Bacteria	Firmicutes	Bacilli	Gemellales
		Syntrophobacteraceae	0	0	0	0.000174356	0	0	0	0	0	0	0	0	Bacteria	Proteobacteria	Deltaproteobacteria	Syntrophobacterales
		Sphingomonadaceae	0	0	6.97423e-05	0.000104613	0	0	0	0	0	0	0	0	Bacteria	Proteobacteria	Alphaproteobacteria	Sphingomonadales
		Oxalobacteraceae	6.97423e-05	0	0	0	3.48712e-05	0	0	0	0	0	0	0	Bacteria	Proteobacteria	Betaproteobacteria	Burkholderiales
		Ellin6075	0	0	0	0.000104613	0	0	0	0	0	0	0	0	Bacteria	Acidobacteria	Chloracidobacteria	RB41
		Micrococcaceae	0	0	0	0.000104613	0	0	0	0	0	0	0	0	Bacteria	Actinobacteria	Actinobacteria	Actinomycetales
		Peptostreptococcaceae	0	0	0	0	0	0	0	0	6.97423e-05	0	0	0	Bacteria	Firmicutes	Clostridia	Clostridiales
		Enterococcaceae	3.48712e-05	3.48712e-05	0	0	0	0	0	0	0	0	0	0	Bacteria	Firmicutes	Bacilli	Lactobacillales
		Bacillaceae	0	0	0	0	0	0	0	0	3.48712e-05	0	0	3.48712e-05	Bacteria	Firmicutes	Bacilli	Bacillales
		Rhizobiaceae	0	0	6.97423e-05	0	0	0	0	0	0	0	0	0	Bacteria	Proteobacteria	Alphaproteobacteria	Rhizobiales
		Hyphomicrobiaceae	0	0	0	0	0	0	0	0	0	0	0	6.97423e-05	Bacteria	Proteobacteria	Alphaproteobacteria	Rhizobiales
		Cystobacteraceae	0	0	6.97423e-05	0	0	0	0	0	0	0	0	0	Bacteria	Proteobacteria	Deltaproteobacteria	Myxococcales
		Haliangiaceae	0	0	0	6.97423e-05	0	0	0	0	0	0	0	0	Bacteria	Proteobacteria	Deltaproteobacteria	Myxococcales
		Alicyclobacillaceae	0	0	0	0	0	0	0	0	0	6.97423e-05	0	0	Bacteria	Firmicutes	Bacilli	Bacillales
		mitochondria	0	0	0	0	0	0	0	0	3.48712e-05	0	0	0	Bacteria	Proteobacteria	Alphaproteobacteria	Rickettsiales
		Staphylococcaceae	0	0	0	0	0	0	0	0	3.48712e-05	0	0	0	Bacteria	Firmicutes	Bacilli	Bacillales
		Moraxellaceae	0	3.48712e-05	0	0	0	0	0	0	0	0	0	0	Bacteria	Proteobacteria	Gammaproteobacteria	Pseudomonadales
	Figure 4c		Heatmap of genus
		genus	Cr.VI.	Control	BT36	BT36.Cr.VI.
		g__Clostridium	0.000243263	0.000359606	6.34598e-05	6.34598e-05
		g__[Prevotella]	0.115296	0.0411325	0.100891	0.0245695
		g__Mucispirillum	0.000920168	0.000200956	0.000814401	9.51897e-05
		g__Desulfovibrio	0.000222109	6.34598e-05	8.46131e-05	0.000105766
		g__Roseburia	0.00121631	0.000560562	0.000370182	0.000549985
		g__Akkermansia	0.000306723	1.05766e-05	0	1.05766e-05
		g__Bifidobacterium	0.000116343	0	0	0
		g__Paraprevotella	0.00428354	0.00109997	0.00214706	0.00101536
		g__Bilophila	6.34598e-05	3.17299e-05	2.11533e-05	1.05766e-05
		g__Veillonella	7.40365e-05	4.23066e-05	4.23066e-05	3.17299e-05
		g__Helicobacter	0.00100478	0.000772095	0.00140669	0.000750941
		g__Bacteroides	0.0893197	0.103524	0.142213	0.103958
		g__Blautia	5.28832e-05	0.00015865	0.00145958	6.34598e-05
		g__Pediococcus	0	0	5.28832e-05	1.05766e-05
		g__Flavobacterium	9.51897e-05	9.51897e-05	0.000391336	0.000222109
		g__Lactococcus	0	0	4.23066e-05	3.17299e-05
		g__Parabacteroides	0.00544697	0.00406143	0.0153996	0.0137708
		g__Coprococcus	0.00285569	0.00196725	0.00383932	0.00426238
		g__Prevotella	0.280789	0.182817	0.295628	0.296241
		g__Coprobacillus	0.00012692	0.000274993	0.000433642	0.000772095
		g__Rikenella	0.000444219	0.000391336	0.000676905	0.00261243
		g__Flavisolibacter	2.11533e-05	6.34598e-05	5.28832e-05	5.28832e-05
		g__Sphingomonas	0	3.17299e-05	3.17299e-05	3.17299e-05
		g__Janthinobacterium	1.05766e-05	7.40365e-05	1.05766e-05	3.17299e-05
		g__Sutterella	0.0146169	0.0318145	0.0193658	0.0320472
	Figure 4d	Taxon		Control	Cr(VI)	BT36	BT36+Cr(VI)
		Mucispirillum	replicate 1	0.000104613	0.000976392	0.00125536	0
			replicate 2	0.000139485	0.00104613	0.000609227	0.000139485
			replicate 3	0.000244098	0.000732294	8.02036e-05	0.000244098
		Prevotella	replicate 1	0.144227	0.420372	0.356866	0.287408
			replicate 2	0.294034	0.401158	0.185197	0.337448
			replicate 3	0.258221	0.413049	0.296812	0.350037
		Desulfovibrio	replicate 1	6.97423e-05	0.0113487	0.00113948	0.000752733
			replicate 2	3.48712e-05	0.0007646	5.97423e-05	3.48712e-05
			replicate 3	3.48712e-05	0.00141845	0	0.000409227
				BT36	Control
		Prevotella	replicate 1	0.306866	0.144227
			replicate 2	0.485197	0.294034
			replicate 3	0.432681	0.258221
		Parabacteroides	replicate 1	0.0177145	0.00425428
			replicate 2	0.0164941	0.00641629
			replicate 3	0.021934	0.00428915
		Pediococcus	replicate 1	0.00481222	0.00359173
			replicate 2	0.00474248	0.00163894
			replicate 3	0.00690449	0.00265021
		AF12	replicate 1	0.00139485	0.00111588
			replicate 2	0.00219688	0.00115075
			replicate 3	0.00292918	0.000802036
	Figure 4e		Taxonomic assignment of mRNA at genus level
			BT36	BT36+Cr(VI)	Control	Cr(VI)
		Bacteroides	11.36	9.1	16.12	18.85
		Prevotella	4.77	4.85	14.79	14.96
		norank-f-Lachnospiraceae	5.41	5.84	15.68	4.95
		Clostridium	4.96	4.48	6.52	7.67
		Parabacteroides	2.65	4.89	5.49	7.15
		Alistipes	2.75	1.77	5.26	4.27
		Eubacterium	1.88	8.55	3.84	1.48
		Helicobacter	5.92	0.18	1.36	1.71
		Faecalibaculum	0	30.13	0	0.01
		Others	60.3	30.21	30.94	38.94

## Sheet: Figure 5
	Figure 5a	The distribution of Cr remediation gene in total DEGs
		Cr(VI) -reduction	20
		Unannoated	208
		Antioxidation	14
		Other annoated	546
	Figure 5b	DEGs resistance to Cr(VI)
			CK	Unknown1	Unknown2	Unknown3	Unknown4	Unknown5	Unknown6	Unknown7	Unknown8	Unknown9	Unknown10
		replicate 1	1.331	1.227	2.209	1.503	1.37	1.351	2.071	1.979	1.695	2.066	0.685
		replicate 2	1.227	1.541	2.177	1.274	1.427	1.227	2.058	1.949	1.579	2.109	0.647
		replicate 3	1.163	1.144	2.024	1.147	1.393	1.263	2.076	1.927	1.669	2.078	0.804
	Figure 5c	The Cr(VI) reduction ability of GCrR
			without GCrR	GCrR
		replicate 1	51.3235	82.4762
		replicate 2	45.4177	84.3843
		replicate 3	48.1435	86.2469

## Sheet: Supplementary Figure 1
		Supplementary Figure 1a
					Total chow consumption per mouse per day
				Group	replicate 1	replicate 2	replicate 3	replicate 4	replicate 5
				Control	123.28	114.585	140.38	134.065	106.69
				Cr(VI)	113.77	113.284	81.93	118.688	113.396
				BT36	124.155	119.085	117.77	68.21	115.33
				BT36+Cr(VI)	90.393	117.316	101.698	118.344	108.454
				XS40	113.245	111.095	128.21	109.785	123.435
				XS40+Cr(VI)	115.798	123.722	112.938	105.811	114.668
		Supplementary Figure 1b
					Effect of Cr(VI) and probiotics on growth rate of mice
				Control					Cr(VI)					BT36					BT36+Cr(VI)					XS40					XS40+Cr(VI)
			Time(Week)	replicate 1	replicate 2	replicate 3	replicate 4	replicate 5	replicate 1	replicate 2	replicate 3	replicate 4	replicate 5	replate 1	replate 2	replate 3	replate 4	replate 5	replicate 1	replicate 2	replicate 3	replicate 4	replicate 5	replicate 1	replicate 2	replicate 3	replicate 4	replicate 5	replicate 1	replicate 2	replicate 3	replicate 4	replicate 5
			0	0	0	0	0	0	0	0	0	0	0	0	0	0	0	0	0	0	0	0	0	0	0	0	0	0	0	0	0	0	0
			1	4.31154	3.15063	23.07	9.70374	22.555	0.274631	9.33036	6.86499	4.99777	1.76471	26.47	26.28	28.29	27.29	23.11	23.05	26.35	22.81	25.64	25.43	4.85348	3.65631	0.448632	11.6513	4.64692	2.75093	7.80429	9.38233	5.34271	7.40406
			2	26.2865	18.17	37.2009	20.6526	36.5466	0.652249	15.1339	17.4828	12.0036	8.67647	26.9	27.8	29.53	28.18	24.19	25.76	27.58	26.27	26.07	27.4	13.141	16.6362	5.83221	17.435	21.5945	12.6394	13.1824	17.0055	12.5835	10.0226
			3	35.3732	24.2555	45.5982	22.7136	40.8517	2.74631	18.125	23.1121	20.5712	12.0588	31.62	29.4	30.55	30.34	26.78	27.66	28.48	26.92	28.45	30.73	17.4451	17.9159	15.3432	18.6085	34.6241	16.3569	19.0053	25.4105	17.6098	25.4628
			4	36.3468	28.9167	48.8488	38.2568	45.2036	3.8105	20.2232	27.2769	22.3115	15.4044	35.38	31.09	31.07	31.23	28.4	27.92	28.95	27.51	29.66	31.09	19.5055	18.1901	23.7775	21.5004	36.6287	21.6729	27.3757	28.6161	19.297	29.5711

## Sheet: Supplementary Figure 2
S
			Supplementary Figure 2a
				The growth of multiple Pediococcus acidilactici at different concentration of Cr(VI)
					OD600 of BT36			OD600 of XS4			OD600 of 18-10			OD600 of XS40			OD600 of 21			OD600 of XS5			OD600 of DS45			OD600 of A27			OD600 of 1-5
				Cr(VI) concentration	replicate 1	replicate 2	replicate 3	replicate 1	replicate 2	replicate 3	replicate 1	replicate 2	replicate 3	replicate 1	replicate 2	replicate 3	replicate 1	replicate 2	replicate 3	replicate 1	replicate 2	replicate 3	replicate 1	replicate 2	replicate 3	replicate 1	replicate 2	replicate 3	replicate 1	replicate 2	replicate 3
				100 μM	1.01	1.1	0.98	0.52	0.56	0.49	0.6	0.59	0.63	0.47	0.49	0.44	0.59	0.58	0.63	0.58	0.6	0.54	0.66	0.63	0.59	0.42	0.43	0.44	0.599	0.576	0.586
				500 μM	0.9	0.97	0.89	0.56	0.58	0.51	0.62	0.59	0.6	0.45	0.43	0.41	0.58	0.53	0.57	0.59	0.59	0.6	0.58	0.6	0.55	0.55	0.54	0.53	0.566	0.576	0.546
				1000 μM	0.84	0.89	0.76	0.47	0.42	0.49	0.62	0.6	0.63	0.42	0.39	0.44	0.57	0.58	0.56	0.61	0.6	0.54	0.61	0.6	0.599	0.55	0.53	0.51	0.6	0.592	0.589
				2000 μM	0.79	0.81	0.87	0.45	0.41	0.4	0.59	0.68	0.61	0.38	0.33	0.4	0.56	0.55	0.49	0.54	0.59	0.57	0.58	0.58	0.59	0.51	0.5	0.49	0.578	0.586	0.549
				4000 μM	0.82	0.79	0.83	0.34	0.31	0.34	0.5	0.51	0.53	0.3	0.27	0.25	0.4	0.43	0.51	0.46	0.47	0.45	0.47	0.46	0.48	0.51	0.54	0.5	0.49	0.474	0.485
				Supplementary Figure 2b
				The free radical scavenging capacity of BT36 and XS40
					BT36			XS40
					replicate 1	replicate 2	replicate 3	replicate 1	replicate 2	replicate 3
				·OH	88.36	89.62	91.54	82.53	83.26	81.81
				DPPH	87	86.43	87.21	14	15	16

## Sheet: Supplementary Figure 4
		Supplementary Figure 4
		The expression of the selected DEGs related to Cr(VI) reduction and antioxidation
						Control	Cr(VI)	BT36+Cr(VI)
		comp52998-Thioredoxin				0	0.9497	6357.05
		comp53032-Desulfoferrodoxin				0	0	2012.04
		comp53108-Flavin reductase				0	0.435	1361.56
		comp53349-FAD/NAD(P)-binding oxidoreductase				0	0.1675	440.417
		comp53349-FAD-dependent oxidoreductase				0	8.7856	441.308
		comp52978-Rubrerythrin family protein				0.4838	0.5083	6170.37
		comp53028-Thiol peroxidase				0	0	1593.49
		comp53541-Superoxide dismutase				3.8874	51.4974	230.152
		comp15505-Superoxide dismutase				31.7524	45.7509	183.346

## Sheet: Supplementary Figure 5
		Supplementary Figure 5
		The DEGs expression ratio of BT36+Cr(VI) and Cr(VI)
		Unigene	replicate 1	replicate 2	replicate 3
		comp53028	707.618	769.896	659.734
		comp53032	188.5	343.721	203.507
		comp53086	209.14293 260.06925 210.98175

## Sheet: Supplementary Figure 6
			Supplementary Figure 6
			The Cr content in rodent chow
				The concentration of Cr(VI)
				replicate 1	replicate 2	replicate 3
			Standard chow	0.235	0.168	0.191
			Modified chow	277	306	332

[truncated: 1 more sheets: Sheet6]
